# Supplementary material for: Comparison of the Phenotypic Performance, Molecular Diversity, and Proteomics in Transgenic Rice
Source: Plants (Basel). 2022 Dec 29;12(1):156. doi: 10.3390/plants12010156 (PMC9824520; doi:10.3390/plants12010156)
Supplement: Supplementary file 1 [file plants-12-00156-s001.zip]

Archive with 1 entries (1 files):
- plants-2035990-supplementary.pdf
